# Supplementary material for: Molecular RNA Correlates of the SOFA Score in Patients with Sepsis
Source: Diagnostics (Basel). 2021 Sep 9;11(9):1649. doi: 10.3390/diagnostics11091649 (PMC8468706; doi:10.3390/diagnostics11091649)
Supplement: Supplementary file 1 [file diagnostics-11-01649-s001.zip]

Archive with 1 entries (1 files):
- diagnostics-1336375-supplementary.pdf
